# Supplementary material for: Tuning of the Electronic and Magnetic Properties of GaN Monolayers via Doping with Lanthanide Atoms and by Applying Biaxial Strain
Source: Nanomaterials (Basel). 2025 Aug 29;15(17):1331. doi: 10.3390/nano15171331 (PMC12430650; doi:10.3390/nano15171331)
Supplement: Supplementary file 1 [file nanomaterials-15-01331-s001.zip]

Archive with 1 entries (1 files):
- nanomaterials-3813732-supplementary.pdf
